# Supplementary material for: Predictors of quality of life in individuals with non-traumatic unilateral transtibial amputation
Source: PLoS One. 2025 Jul 14;20(7):e0327781. doi: 10.1371/journal.pone.0327781 (PMC12258552; doi:10.1371/journal.pone.0327781)
Supplement: S1 — (XLSX) [file pone.0327781.s001.xlsx]

## Sheet: Data sheet
CLASS_Stability	CLASS_Suspension	CLASS_Comfort	CLASS_Appearance	Physical.Component.SummarySF12	Mental.Component.SummarySF12
75	68.75	56.25	41.6667	9	13
81.25	81.25	50	50	10	14
56.25	68.75	50	41.6667	6	15
56.25	43.75	37.5	50	10	14
56.25	68.75	62.5	50	13	22
93.75	81.25	50	41.6667	12	15
87.5	87.5	50	58.3333	14	17
93.75	87.5	100	66.6667	18	21
81.25	87.5	50	50	14	21
87.5	93.75	93.75	25	14	18
56.25	37.5	50	25	6	8
87.5	87.5	81.25	75	13	21
75	75	75	75	13	19
56.25	62.5	56.25	50	11	7
87.5	56.25	75	50	13	16
87.5	87.5	87.5	50	12	13
87.5	87.5	100	50	15	23
100	100	68.75	25	14	19
68.75	87.5	75	75	15	20
100	100	100	83.3333	20	23
81.25	81.25	62.5	50	13	21
56.25	81.25	25	33.3333	7	10
68.75	62.5	62.5	50	7	20
81.25	75	75	50	16	28
62.5	62.5	56.25	50	9	14
100	100	100	41.6667	18	25
93.75	93.75	87.5	50	15	23
62.5	62.5	43.75	50	9	23
50	50	50	50	7	17
81.25	87.5	93.75	58.3333	15	22
100	100	100	66.6667	20	26
81.25	75	62.5	50	13	14
81.25	81.25	62.5	41.6667	11	23
75	93.75	50	50	12	22
62.5	50	43.75	58.3333	7	11
81.25	50	81.25	58.3333	13	20
100	87.5	100	50	17	22
81.25	81.25	62.5	41.6667	14	17
100	100	100	41.6667	12	28
81.25	81.25	81.25	50	6	10
50	43.75	25	33.3333	8	8
100	100	62.5	50	15	21
100	100	75	50	8	9
87.5	93.75	87.5	41.6667	15	22
87.5	81.25	100	75	14	15
68.75	100	62.5	50	8	12
81.25	87.5	100	50	12	20
56.25	68.75	62.5	50	11	16
81.25	75	68.75	50	8	26
100	100	100	50	17	20
81.25	81.25	75	58.3333	14	22
81.25	75	75	58.3333	14	9
93.75	100	81.25	33.3333	15	24
56.25	50	62.5	33.3333	12	17
43.75	25	43.75	33.3333	8	8
100	93.75	100	58.3333	15	15
100	100	100	41.6667	18	26
75	87.5	43.75	25	9	12
81.25	87.5	87.5	33.3333	16	21
56.25	81.25	81.25	33.3333	15	22
75	87.5	62.5	75	16	21
62.5	81.25	75	50	9	16
87.5	75	100	50	16	26
100	93.75	56.25	41.6667	20	10
100	81.25	87.5	75	15	16
100	87.5	62.5	58.3333	13	14
50	37.5	56.25	66.6667	12	22
87.5	100	50	41.6667	14	20
62.5	62.5	43.75	33.3333	10	9
37.5	43.75	31.25	50	12	8
56.25	43.75	43.75	41.6667	8	12
93.75	100	100	41.6667	18	25
81.25	75	100	75	15	23
75	75	50	25	13	20
62.5	50	43.75	58.3333	11	21
87.5	87.5	75	50	15	22
93.75	100	87.5	75	14	10
68.75	75	31.25	58.3333	9	16
75	75	62.5	50	13	11
81.25	43.75	87.5	83.3333	18	23
100	100	87.5	100	15	17
75	75	75	58.3333	13	14
62.5	75	50	58.3333	9	10
56.25	50	37.5	50	11	16
87.5	81.25	37.5	50	16	17
81.25	87.5	100	58.3333	16	28
43.75	43.75	50	25	7	7
100	93.75	75	25	18	22
68.75	75	43.75	58.3333	11	13
87.5	100	100	41.6667	18	26
81.25	75	68.75	58.3333	12	27
100	87.5	93.75	41.6667	17	26
100	100	100	75	19	25
37.5	50	62.5	50	9	17
68.75	56.25	50	58.3333	10	12
75	75	68.75	25	15	20
81.25	87.5	81.25	75	16	21
75	62.5	43.75	50	13	19
100	100	50	100	16	24
68.75	68.75	50	25	10	9
50	43.75	62.5	50	9	19
100	100	100	50	20	18
81.25	81.25	68.75	41.6667	11	13
81.25	81.25	81.25	50	9	12
87.5	100	100	50	16	25
100	100	100	100	19	23
43.75	43.75	37.5	50	9	13
62.5	62.5	50	58.3333	9	9
100	100	93.75	50	15	23
81.25	62.5	68.75	33.3333	12	13
43.75	43.75	43.75	41.6667	11	8
87.5	87.5	87.5	91.6667	16	20
100	100	100	100	20	27
81.25	81.25	75	50	16	21
62.5	62.5	100	66.6667	12	15
100	100	100	66.6667	18	26
81.25	81.25	68.75	33.3333	14	16
75	81.25	75	50	16	26
93.75	81.25	100	75	16	19
81.25	100	75	66.6667	16	25
100	100	93.75	100	18	24
100	100	100	66.6667	18	25
81.25	81.25	62.5	0	10	18
100	100	100	100	19	19
93.75	100	100	100	18	25
81.25	75	75	66.6667	12	19
68.75	75	75	50	10	15
93.75	75	62.5	66.6667	13	13
93.75	93.75	100	50	12	22
75	87.5	75	66.6667	9	19
100	100	100	41.6667	17	24
93.75	93.75	93.75	75	12	22
100	100	100	100	20	22
93.75	81.25	100	50	14	25
93.75	87.5	81.25	41.6667	13	20
93.75	81.25	75	50	15	19
100	100	100	66.6667	17	26
37.5	68.75	68.75	58.3333	18	18
81.25	87.5	81.25	33.3333	9	12
100	100	100	50	18	28
68.75	75	43.75	41.6667	7	16
100	68.75	75	50	19	25
68.75	62.5	62.5	50	10	10
62.5	62.5	62.5	66.6667	11	18
43.75	37.5	43.75	25	8	11
75	37.5	62.5	25	17	26
75	50	37.5	25	10	12
100	100	100	100	20	28
50	50	50	8.33333	15	22
68.75	87.5	93.75	75	20	25
31.25	25	25	25	6	8
12.5	25	56.25	50	15	13
75	75	75	8.33333	16	19
68.75	56.25	62.5	41.6667	17	25
50	50	50	50	17	22
56.25	68.75	62.5	50	13	19
75	81.25	75	66.6667	16	28
12.5	50	12.5	66.6667	12	24
25	75	75	66.6667	17	25
93.75	87.5	81.25	25	16	23
25	50	50	58.3333	8	8
62.5	81.25	87.5	75	11	24
56.25	50	56.25	50	9	11
0	0	43.75	41.6667	6	13
68.75	68.75	37.5	58.3333	14	23
0	0	100	100	19	28
68.75	68.75	62.5	58.3333	16	21
68.75	56.25	81.25	8.33333	15	24
